# Supplementary material for: Distribution Characteristics of Phosphorus in the Sediments and Overlying Water of Poyang Lake
Source: PLoS One. 2015 May 4;10(5):e0125859. doi: 10.1371/journal.pone.0125859 (PMC4418821; doi:10.1371/journal.pone.0125859)
Supplement: S1 Table — (XLSX) [file pone.0125859.s001.xlsx]

## Sheet: P content in the surface lake
						high flow period mg/kg					low flow period mg/kg
sampling sites	surface water mg/L	bottom water mg/L	sediment mg/kg		sampling sites	IP	OP	NaOH-P	HCl-P	TP	IP	OP	NaOH-P	HCl-P	TP
1	0.028	0.071	634.44		1	373.027	238.493	257.389	115.638	611.52	400.99	256.37	276.683	124.307	657.36
2	0.041	0.086	598.33		2	345.605	162.638	238.468	107.138	508.243	468.123	220.293	323.005	145.118	688.417
3	0.036	0.073	596.44		3	400.86	155.89	276.593	124.267	556.75	458.014	178.116	316.029	141.984	636.13
4	0.034	0.072	544.91		4	470.934	103.376	324.945	145.99	574.31	422.718	92.7918	291.676	131.043	515.51
5	0.042	0.079	544.92		5	425.224	127.015	293.405	131.819	552.239	413.953	123.648	285.627	128.325	537.601
6	0.034	0.062	694.93		6	387.062	237.231	267.073	119.989	624.293	474.652	290.915	327.51	147.142	765.567
7	0.038	0.077	601.21		7	451.256	119.954	311.367	139.889	571.21	498.656	132.554	344.073	154.583	631.21
8	0.039	0.066	698.33		8	446.93	165.303	308.382	138.548	612.233	572.632	211.795	395.116	177.516	784.427
9	0.032	0.079	673.95		9	440.405	162.89	303.88	136.526	603.295	543.562	201.043	375.058	168.504	744.605
10	0.053	0.093	719.33		10	557.051	122.279	384.365	172.686	679.33	622.651	136.679	429.629	193.022	759.33
11	0.045	0.085	723.71		11	489.982	163.327	338.088	151.895	653.31	595.583	198.528	410.952	184.631	794.11
12	0.053	0.148	644.93		12	414.045	492.045	230.885	252.885	270.191	324.011	143.854	168.034	594.93	694.93
13	0.057	0.129	721.82		13	445.456	509.456	236.364	252.364	276.365	320.525	169.091	188.931	681.82	761.82
14	0.06	0.149	715.23		14	400.632	429.299	254.69	285.839	265.436	295.216	135.196	134.083	655.322	715.138
15	0.064	0.093	711.81		15	446.783	506.696	254.545	245.596	292.78	334.12	154.003	172.576	701.328	752.292
16	0.071	0.173	843.09		16	550.109	193.281	379.575	170.534	743.39	697.665	245.125	481.389	216.276	942.79
17	0.094	0.229	802.08		17	566.122	266.41	390.624	175.498	832.532	524.707	246.921	362.048	162.659	771.628
18	0.057	0.182	721.31		18	503.231	226.089	347.229	156.002	729.32	492.177	221.123	339.602	152.575	713.3
19	0.062	0.127	794.32		19	507.106	207.128	349.903	157.203	714.233	620.829	253.578	428.372	192.457	874.407
20	0.109	0.289	821.78		20	526.569	194.759	363.333	163.236	721.328	673.23	249.003	464.528	208.701	922.232
21	0.108	0.286	932.11		21	633.61	178.711	437.191	196.419	812.321	820.481	231.418	566.132	254.349	1051.9
22	0.092	0.183	811.22		22	591.249	197.083	407.962	183.287	788.332	625.581	208.527	431.651	193.93	834.108
23	0.112	0.332	894.89		23	587.16	217.169	405.14	182.02	804.329	719.379	266.072	496.372	223.008	985.451
24	0.129	0.312	801.21		24	615.104	216.117	424.421	190.682	831.221	570.687	200.512	393.774	176.913	771.199
25	0.072	0.188	733.32		25	492.191	221.129	339.612	152.579	713.32	519.791	233.529	358.656	161.135	753.32
26	0.061	0.183	623.33		26	447.731	165.599	308.934	138.797	613.33	462.331	170.999	319.008	143.323	633.33
27	0.036	0.129	544.76		27	441.423	131.853	304.582	136.841	573.276	397.508	118.736	274.28	123.227	516.244
min	0.028	0.062	544.76
max	0.129	0.332	932.11
average	0.0614444	0.147222	709.174

## Sheet:  P in the sediment core
C1 mg/kg					C2 mg/kg					C3 mg/kg					C4 mg/kg					C5 mg/kg					C6 mg/kg
TP	IP	OP	NaOH-P	HCl-P	TP	IP	OP	NaOH-P	HCl-P	TP	IP	OP	NaOH-P	HCl-P	TP	IP	OP	NaOH-P	HCl-P	TP	IP	OP	NaOH-P	HCl-P	TP	IP	OP	NaOH-P	HCl-P
634.44	434.668	199.772	299.921	134.747	673.95	518.942	155.008	358.07	160.872	544.76	348.646	196.114	240.566	108.08	802.08	534.707	267.373	368.948	165.759	733.32	496.164	237.156	342.353	153.811	721.82	497.045	224.775	337.494	159.552
610.52	412.901	197.619	284.902	127.999	650.43	498.034	152.396	343.644	154.391	533.43	337.341	196.089	232.765	104.576	832.243	545.452	286.791	376.362	169.09	746.43	500.929	245.501	345.641	155.288	738.42	501.239	237.181	340.342	160.898
592.113	388.485	203.628	268.055	120.43	649.43	490.125	159.305	338.186	151.939	523.45	325.795	197.655	224.799	100.997	842.36	542.842	299.518	374.561	168.281	765.32	507.637	257.683	350.269	157.367	742.23	503.054	239.176	341.574	161.48
560.45	360.65	199.8	248.848	111.801	623.43	465.515	157.915	321.205	144.31	513.92	314.211	199.709	216.805	97.4053	833.32	527.742	305.578	364.142	163.6	778.43	514.675	263.755	355.125	159.549	752.323	501.544	250.779	340.548	160.996
550.54	349.648	200.892	241.257	108.391	610.323	452.677	157.646	312.347	140.33	510.32	308.233	202.087	212.681	95.5523	810.32	504.201	306.119	347.899	156.302	754.43	494.604	259.826	341.277	153.327	724.33	474.849	249.481	322.422	152.427
530.45	330.523	199.927	228.061	102.462	600.323	441.658	158.665	304.744	136.914	502.32	299.584	202.736	206.713	92.8709	793.433	487.961	305.472	336.693	151.268	745.43	485.797	259.633	335.2	150.597	710.32	463.367	246.953	314.626	148.741
525.98	323.688	202.292	223.345	100.343	589.432	433.056	156.376	298.808	134.247	503.32	295.147	208.173	203.651	91.4955	810.324	496.729	313.595	342.743	153.986	743.43	479.958	263.472	331.171	148.787	675.43	439.863	235.567	298.667	141.196
518.332	311.051	207.281	214.625	96.4258	577.532	425.468	152.064	293.573	131.895	500.656	288.578	212.078	199.119	89.4592	803.23	484.348	318.882	334.2	150.148	723.32	465.601	257.719	321.265	144.336	661.04	425.485	235.555	288.904	136.581
512.43	305.46	206.97	210.767	94.6925	570.342	415.608	154.734	286.77	128.839	498.32	282.248	216.072	194.751	87.497	770.3	466.031	304.269	321.562	144.47	712.324	451.328	260.996	311.417	139.912	650.324	415.362	234.962	282.031	133.331
515.24	301.982	213.258	208.368	93.6145	564.324	406.708	157.616	280.629	126.08	478.65	272.18	206.47	187.804	84.3757	775.32	465.58	309.74	321.25	144.33	701.324	443.728	257.596	306.172	137.556	645.34	405.661	239.679	275.444	130.217
514.32	295.94	218.38	204.198	91.7413	560.34	398.234	162.106	274.781	123.452	468.65	264.15	204.5	182.263	81.8865	750.323	447.418	302.905	308.718	138.699	690.32	430.484	259.836	297.034	133.45	649.423	408.227	241.196	277.186	131.041
513.23	289.718	223.512	199.906	89.8127	550.324	386.713	163.611	266.832	119.881	455.54	253.462	202.078	174.889	78.5734	730.95	433.183	297.767	298.896	134.287	683.53	424.951	258.579	293.216	131.735	659.43	417.221	242.209	283.293	133.928
513.13	285.352	227.778	196.893	88.459	546.342	383.368	162.974	264.524	118.844	445.33	245.662	199.668	169.507	76.1552	721.32	426.769	294.551	294.471	132.298	681.43	416.763	264.667	287.566	129.196	668.43	430.202	238.228	292.107	138.095
510.32	283.789	226.531	195.814	87.9746	548.523	384.35	164.173	265.202	119.149	432.56	236.351	196.209	163.082	73.2687	711.32	418.007	293.313	288.425	129.582	690.32	421.578	268.742	290.889	130.689	669.342	437.382	231.96	296.982	140.399
502.34	274.328	228.012	189.286	85.0416	543.342	379.671	163.671	261.973	117.698	433.54	233.522	200.018	161.13	72.3918	701.32	407.581	293.739	281.231	126.35	742.32	445.837	296.483	307.628	138.21	654.32	427.428	226.892	290.224	137.204
503.26	269.798	233.462	186.16	83.6373	543.342	377.498	164.844	260.473	117.024	425.43	226.176	199.254	156.061	70.1144	689.32	399.85	289.47	275.897	123.954	732.3	436.89	295.41	301.454	135.436	645.342	408.147	237.195	277.132	131.015
502.32	270.681	231.639	186.77	83.911	534.577	367.628	166.948	253.663	113.965	423.43	224.689	198.741	155.035	69.6536	679.342	388.346	290.996	267.959	120.387	712.322	417.848	294.474	288.315	129.533	643.324	406.902	236.422	276.287	130.616
503.23	271.045	232.185	187.021	84.0239	533.324	361.434	171.89	249.389	112.044	410.43	216.97	193.46	149.709	67.2606	682.32	388.967	293.353	268.387	120.58	701.23	409.981	291.249	282.887	127.094	634.324	396.135	238.189	268.976	127.159
503.53	270.829	232.701	186.872	83.957	523.342	349.435	173.907	241.11	108.325	409.43	213.575	195.855	147.367	66.2083	691.32	387.183	304.137	267.156	120.027	699.32	406.422	292.898	280.431	125.991	633.42	400.638	232.782	272.033	128.605
504.23	270.55	233.68	186.68	83.8705	527.434	346.894	180.541	239.357	107.537	408.45	215.008	193.442	148.356	66.6525	689.32	389.9	299.42	269.031	120.869	689.32	400.261	289.059	276.18	124.081	643.324	433.986	209.338	294.677	139.31
